# Supplementary material for: Story time turbocharger? Child engagement during shared reading and cerebellar activation and connectivity in preschool-age children listening to stories
Source: PLoS One. 2017 May 31;12(5):e0177398. doi: 10.1371/journal.pone.0177398 (PMC5451016; doi:10.1371/journal.pone.0177398)
Supplement: S1 File — (XLSX) [file pone.0177398.s001.xlsx]

## Sheet: Sheet1
Subject number	Child_Engage	mom_edu_code	income_code	Proximity	Lap_YN	Turn_pages	Uses_voices	Phone_check	Read_book	Finish_book
1	0.67	College grad/postgraduate	<$5,000	0	0	0	1	1	1	0
2	0	<= High school	<$5,000	1	0	0	1	0	1	0
3	0.33	<= High school	$5,000-$10,000	0	0	0	0	1	0	0
4	1.67	< College	<$5,000	1	0	0	1	0	1	1
5	1	<= High school	$5,000-$10,000	0	0	0	0	1	0	0
6	0	<= High school	$5,000-$10,000	0	0	0	0	1	0	0
7	2	< College	$30,000-$50,000	2	1	2	0	0	1	1
8	2	<= High school	$30,000-$50,000	0	0	0	1	1	1	1
9	2	<= High school	<$5,000	1	0	0	1	0	1	1
10	3	< College	$10,000-$15,000	0	0	0	1	0	1	1
11	1	<= High school	$5,000-$10,000	0	0	0	0	1	0	0
12	1.33	< College	<$5,000	0	0	2	0	1	1	0
13	3	< College	$15,000-$30,000	1	0	1	1	0	1	1
14	2.33	<= High school	$5,000-$10,000	1	0	1	1	0	1	1
15	2.67	< College	$15,000-$30,000	2	1	2	1	0	1	1
16	1	< College	<$5,000	0	0	0	0	1	1	1
17	0	<= High school	<$5,000	0	0	0	0	1	0	0
18	1.33	<= High school	<$5,000	1	0	0	0	0	1	1
19	0.67	<= High school	<$5,000	0	0	1	0	0	1	0
20	1.33	< College	<$5,000	0	0	0	1	1	1	1
21	2.33	< College	$30,000-$50,000	0	0	1	1	0	1	1
22	0	<= High school	$5,000-$10,000	0	0	0	0	1	0	0
